# Supplementary material for: Artificially Selected Grain Shape Gene Combinations in Guangdong Simiao Varieties of Rice (Oryza sativa L.)
Source: Rice (N Y). 2023 Jan 17;16:3. doi: 10.1186/s12284-023-00620-9 (PMC9845460; doi:10.1186/s12284-023-00620-9)
Supplement: Supplementary file 1 — Additional file 1: Table S1. Grain shape and information of 219 international indica accessions and 52 Guangdong Simiao varieties. [file 12284_2023_620_MOESM1_ESM.xlsx]

## Sheet: Sheet1
Table S1 The grain shape and information of 219 international indica accessions and 52 Guangdong simiao varieties
Codes	Accessions	Grain Length (mm)	Grain width (mm)	Grain length/width ratio	Brown rice length/width ratio	Origins
11	CERE AIR::IRGC 43369-1	9.45	2.63743	3.58333	－	Indonesia
14	CHITRAJ (DA 23)::IRGC 6208-1	7.86667	2.40846	3.26667	－	Bangladesh
19	CO 39::IRGC 51231-1	7.83333	2.83201	2.76667	－	India
20	DA 1::IRGC 45624-1	10.1333	2.55524	3.96667	－	India
25	DA 9::IRGC 5854-1	8.38333	1.90563	4.4	－	Bangladesh
27	DE ABRIL::IRGC 50463-1	9.98333	2.62791	3.8	－	Brazil
30	FANDRAPOTSY::IRGC 10984-1	9.75	2.37805	4.1	－	Madagascar
44	JC 91::IRGC 9177-1	7.98333	2.99659	2.66667	－	India
56	MADAEL::IRGC 7722-1	7.95	3.09821	2.56667	－	Sri Lanka
60	MILYANG 23::IRGC 34393-1	8.6	2.88314	2.98333	－	Korea Rep
62	MTU 9::IRGC 7919-1	7.93333	2.93827	2.7	－	India
66	PACHEHAI PERUMAL::IRGC 8188-1	8.1	3.17769	2.55	－	India
76	PTB 25::IRGC 6386-1	8.53333	2.86073	2.98333	－	India
77	PTB 9::IRGC 6274-1	7.25	2.86282	2.53333	－	India
86	TD 25::IRGC 9146-1	8.43333	3.56461	2.36667	－	Thailand
91	VANDANA::IRGC 117398-1	8.55	2.67188	3.2	－	India
425	AGAMI M 1::IRGC 4158-1	8	3.03894	2.63333	－	Egypt
427	AN QING ZAO::IRGC 72577-1	8.2	2.92857	2.8	－	China
441	B 6144 F-MR-6::IRGC 117313-1	8.45	2.81667	3	－	Indonesia
442	BADA DHAN::IRGC 26540-1	7.71667	2.55842	3.01667	－	Bangladesh
446	BANDIOUROU::IRGC 15980-1	9.68333	2.69025	3.6	－	Senegal
453	BG 301::IRGC 117315-1	8.44167	3.0334	2.78333	－	Sri Lanka
454	BG 34-11::IRGC 15782-1	8.16667	3.14103	2.6	－	Sri Lanka
456	BIRAIN 360::IRGC 6550-1	8.2	2.48485	3.3	－	Bangladesh
461	BR IRGA 409::IRGC 116960-1	9.43333	2.33913	4.03333	－	Brazil
462	BYAT KYAR::IRGC 33004-1	8.5	3.26923	2.6	－	Myanmar
463	CAMPONI SML::IRGC 50640-1	10.6	2.50425	4.23333	－	Suriname
464	CCT 3-37-3-3-3-1::IRGC 117322-1	8.4	2.35529	3.56667	－	Philippines
467	CHI TOU HUANG 1::IRGC 51280-1	8.45	3.18946	2.65	－	China
470	CHINA 98-45-1::IRGC 1598-1	8.3	2.96429	2.8	－	China
471	CHORUA KARTIKSAIL::IRGC 77230-1	8.43333	3.16334	2.66667	－	Bangladesh
472	CHUA DAU::IRGC 4785-1	8.76667	2.95556	2.96667	－	China
476	CR 5272::IRGC 116971-1	9.36667	2.17032	4.31667	－	Costa Rica
477	CR 8334::IRGC 116972-1	9.63333	2.53556	3.8	－	Costa Rica
480	DA NUO (ZHAN)::IRGC 72024-1	8.41667	2.53788	3.31667	－	China
483	DENG DENG QI::IRGC 72671-1	8.028	2.83167	2.86567	－	China
484	DEVAREDDIRI::IRGC 40788-1	8.16667	3.14103	2.6	－	Sri Lanka
491	DJOGOLON DJOGOLON::IRGC 75577-1	9.46667	2.53604	3.73333	－	Upper Volta
493	E 5168::IRGC 68021-1	7.61233	2.88467	2.656	－	China
494	E ZI 124::IRGC 70215-1	9.46667	2.34715	4.03333	－	China
495	ELWEE::IRGC 15565-1	8.7	2.86828	3.03333	－	Sri Lanka
504	GODA HEENATI::IRGC 31393-1	7.73333	2.97436	2.6	－	Sri Lanka
505	GOPAL::IRGC 61953-1	9.25	2.44512	3.78333	－	Nepal
510	HAO HOM::IRGC 12931-1	10.3333	3.24647	3.18333	－	Laos
516	HONG MI DONG MAO ZHAN::IRGC 68078-1	7.90033	2.93267	2.70633	－	China
517	HONG ZUI ER::IRGC 72706-1	7.63333	2.7597	2.76667	－	China
518	HONG ZUI ZAO::IRGC 68090-1	7.62133	2.88567	2.655	－	China
519	HUA KE ZAO::IRGC 76598-1	7.63333	2.99436	2.55	－	China
520	HUO SHAO TZU WU CHAN::IRGC 65097-1	7.31667	3.07095	2.38333	－	Taiwan,China
521	ICTA PAZOS::IRGC 116996-1	10.0167	2.36637	4.23333	－	Guatemala
522	ICTA POLOCHIC::IRGC 116997-1	9.58333	2.54445	3.76667	－	Guatemala
525	IR 31917-45-3-2::IRGC 78132-1	9.88333	2.49177	3.96667	－	Philippines
527	IR 43::IRGC 117005-1	9.09733	2.472	3.711	－	Philippines
528	IR 59469-2B-3-2::IRGC 99703-1	8.06667	2.75057	2.93333	－	Philippines
530	IR 74371-3-1-1::IRGC 117373-1	8.6	3.03592	2.83333	－	Philippines
532	IR 77384-12-35-3-12-1-B::IRGC 117299-1	9.83333	2.34127	4.2	－	Philippines
541	JINLING 78-102::IRGC 88421-1	7.96667	3.23056	2.46667	－	China
542	JUMA 51::IRGC 117009-1	9.6	2.5716	3.73333	－	Dominican Rp
549	KANNI MURUNGA::IRGC 15432-1	8.31667	2.98832	2.78333	－	Sri Lanka
550	KARAYAL::IRGC 51001-1	8.03333	3.11026	2.58333	－	Sri Lanka
553	KATI::IRGC 67838-1	9.71667	2.51327	3.86667	－	Bhutan
554	KAUKHMWE::IRGC 33174-1	9.23733	2.77133	3.352	－	Myanmar
557	KHAO DAW TAI::IRGC 24108-1	8.85	3.16071	2.8	－	Thailand
558	KHAO PON::IRGC 48114-1	10.0333	3.2724	3.06667	－	Thailand
561	KINANDANG PUTI::IRGC 44513-1	7.63333	3.31884	2.3	－	Philippines
562	KIRIMURUNGA::IRGC 15585-1	8.13333	2.9224	2.78333	－	Sri Lanka
565	KUAN CHIN::IRGC 5589-1	8.11667	3.02564	2.68333	－	Taiwan,China
566	KUMBI::IRGC 752-1	9.06667	2.50701	3.61667	－	China
571	LAL BAGuangdongAR::IRGC 77272-1	7.88067	2.448	3.231	－	Bangladesh
572	LALBAJAM::IRGC 49227-1	8.51667	2.45714	3.46667	－	Bangladesh
576	LIEN CHAN SHA PU TSAN::IRGC 4541-1	7.75	2.94373	2.63333	－	China
578	LOKU SAMBA::IRGC 31462-1	6.51667	3.03211	2.15	－	Sri Lanka
581	MA GU ZI HE::IRGC 68212-1	7.92967	2.75233	2.89	－	China
585	MAKALIOKA::IRGC 77864-1	7.666	2.61	2.949	－	Madagascar
587	MAURITIUS LOCAL::IRGC 5834-1	10.65	2.68547	3.96667	－	Mauritius
588	MENAKELY::IRGC 69963-1	9.66433	2.34333	4.15567	－	Madagascar
589	MG 2::IRGC 79837-1	8.93167	2.58	3.48167	－	Brazil
595	MOTTA SAMBA::IRGC 36489-1	5.606	3.09833	1.82167	－	Sri Lanka
598	NAKABAWA::IRGC 70676-1	9.06667	2.68004	3.38333	－	Kenya
599	NAN TE 113::IRGC 70345-1	9.13333	2.85417	3.2	－	China
606	NORUNKAN::IRGC 8934-1	8.91667	2.43218	3.66667	－	Sri Lanka
608	NS (VRAC) 130::IRGC 68972-1	8.23333	2.94048	2.8	－	Madagascar
611	NSICRC 106::IRGC 117370-1	8.78333	2.70281	3.25	－	Philippines
612	PANAKALI::IRGC 47399-1	7.31667	2.87026	2.55	－	Sri Lanka
615	PAWHTUN::IRGC 33562-1	8.88333	2.65226	3.35	－	Myanmar
616	PERLA::IRGC 117021-1	9.81667	2.43415	4.03333	－	Cuba
620	PICONEGRO::IRGC 117022-1	8.4	2.81609	2.98333	－	Ecuador
621	PIHATUWEE::IRGC 11744-1	7.43333	2.84281	2.61667	－	Sri Lanka
622	PINURSIGI::IRGC 26889-1	7.95	3.09821	2.56667	－	Philippines
625	PURBIA (KALANSAR)::IRGC 59189-1	9.05	2.43516	3.71667	－	Nepal
628	RACE::IRGC 15706-1	8.1	3.17769	2.55	－	Sri Lanka
632	RATHKANDIRAM::IRGC 36507-1	8.68333	2.84785	3.05	－	Sri Lanka
633	RAY JAZAYKAYZ::IRGC 62181-1	8.15	2.42142	3.36667	－	Bhutan
634	RAY NABJA::IRGC 62184-1	7.66667	2.89364	2.65	－	Bhutan
635	RED PIE BOLD 17-214::IRGC 38207-1	8.15	2.63012	3.1	－	Bangladesh
643	SAN DU BAI MI HONG GU::IRGC 59849-1	8.15	2.81034	2.9	－	China
650	SHONTH::IRGC 74717-1	9.4	2.71176	3.46667	－	India
653	SOKOU MALSIRA::IRGC 77301-1	8.53333	2.78315	3.06667	－	Bangladesh
655	SOMIMADAMO::IRGC 69044-1	9.53333	2.28227	4.18333	－	Madagascar
656	SPR 87032-2-1-1-4::IRGC 117355-1	10.2	2.61563	3.9	－	Thailand
658	SUDUWEE::IRGC 8972-1	7.56667	3.02667	2.5	－	Sri Lanka
667	TI KU::IRGC 1224-1	9.38333	2.73333	3.43333	－	China
671	TSIPALA MENA::IRGC 69977-1	9.85	2.42246	4.06667	－	Madagascar
674	UBA MURALI::IRGC 25928-1	8.78333	2.62225	3.35	－	Bangladesh
679	VARY VATO MENAHODITRA::IRGC 69111-1	8.08333	2.95767	2.73333	－	Madagascar
680	VELLAI SEENETTI::IRGC 15516-1	7.9	3.16	2.5	－	Sri Lanka
681	WANNI DAHANALA::IRGC 15721-1	8.1	2.92813	2.76667	－	Sri Lanka
683	XI GU HONG::IRGC 74226-1	8.53333	2.66667	3.2	－	China
684	XI NUO ZAO::IRGC 68279-1	8.75	2.93314	2.98333	－	China
685	YAKADA::IRGC 51096-1	7.61667	3.2654	2.33333	－	Sri Lanka
686	YE TI ZHAN::IRGC 68296-1	8.05	3.24194	2.48333	－	China
687	ZALCHA::IRGC 62190-1	8.1	2.54469	3.18333	－	Bhutan
688	ZAO SHAO ZHAN::IRGC 68318-1	8.68333	2.99425	2.9	－	China
689	ZAO SHOU 691-11::IRGC 70447-1	7.9	2.83862	2.78333	－	China
690	ZI GAN NAN GU::IRGC 70468-1	7.96667	2.96914	2.68333	－	China
692	AI JIAO XIAN::IRGC 72573-1	8.55	2.67188	3.2	－	China
694	KAUKYAGYI::IRGC 33208-1	9.11667	2.72193	3.35	－	Myanmar
696	MAHADETHE::IRGC 74762-1	8.48333	2.909	2.91667	－	India
700	XI GU ZAO::IRGC 72360-1	7.78333	3.01333	2.58333	－	China
704	AI QING 99::IRGC 63544-1	8.95	3.00038	2.98333	－	China
721	GEETA::IRGC 74742-1	8.92967	2.559	3.524	－	India
745	THAPACHINIYA::IRGC 16234-1	7.96667	2.95062	2.7	－	Nepal
755	KHAO DAWK MALI 105::IRGC 27748-2	10.4	2.51645	4.13333	－	Thailand
757	DA 29 (SR 26 B)::IRGC 25850-1	10.45	2.65764	3.93333	－	Bangladesh
767	AI KHAO PLE::IRGC 71012-1	10.0667	3.02377	3.33333	－	Thailand
773	ARC 10411::IRGC 12454-1	8.03333	2.74719	2.925	－	India
786	ARC 18294::IRGC 51727-1	8.81667	2.95575	2.98333	－	India
797	BALA (CR 42-38)::IRGC 12884-1	6.58333	3.11111	2.11667	－	India
811	BOTOHAVANA::IRGC 79459-1	8.76667	2.92222	3	－	Madagascar
814	BR 11::IRGC 53458-1	8.28333	2.82452	2.93333	－	Bangladesh
831	CHINAN 2::IRGC 54656-1	7.75	2.55538	3.03333	－	India
838	CORLUON::IRGC 30676-1	7.66667	2.83951	2.7	－	Liberia
852	DUMSIKALAM::IRGC 58968-1	8.61667	3.11508	2.76667	－	Nepal
899	KARTIKI::IRGC 53177-1	9.08333	2.85459	3.18333	－	India
903	Khang khouay::IRGC 29973-1	10.4	3.21686	3.23333	－	Laos
904	Khao ea ang::IRGC 29588-1	9.56333	3.434	2.794	－	Laos
907	KHAU THEP::IRGC 78341-1	7.84967	3.23133	2.44	－	Viet Nam
908	Khie tom::IRGC 11887-1	9.88333	3.22451	3.06667	－	Laos
910	KI 68::IRGC 34768-1	8.69133	2.557	3.427	－	India
912	KOMOL BHOG::IRGC 77266-1	8.7	2.86882	3.03333	－	Bangladesh
931	LI CHUAN DA BAI GU::IRGC 70325-1	7.36667	3.27536	2.25	－	China
933	LIU TOU TZE::IRGC 119-1	7.65	3.1025	2.46667	－	Taiwan,China
940	MAHSURI::IRGC 10929-1	7.25	2.2541	3.21667	－	Malaysia
941	MAI HSI TSAN::IRGC 51366-1	8.25	2.94643	2.8	－	China
942	MALACHAN::IRGC 54748-1	8.81667	3.16843	2.78333	－	India
949	MAWTAIK::IRGC 33359-1	8.48333	3.32795	2.55	－	Myanmar
954	MIN CHE NIEN HSU THOU::IRGC 4471-1	7.76667	2.87654	2.7	－	China
967	NAYIMA::IRGC 9503-1	7.38467	2.63933	2.817	－	Iraq
996	PSBRC 46::IRGC 99704-1	8.5	2.61585	3.25	－	Philippines
999	RAMJAWAIN::IRGC 74773-1	5.58333	2.65873	2.1	－	India
1001	RATHU HEENATI::IRGC 15609-1	7.76667	3.10667	2.5	－	Sri Lanka
1023	SIJAMBI SAPUSI::IRGC 66650-1	8.91667	2.50079	3.56667	－	Indonesia
1026	SUDU HEENATI::IRGC 15675-1	6.63333	3.31667	2	－	Sri Lanka
1031	SUWEON 251::IRGC 46964-1	7.85	2.75493	2.85	－	Korea Rep
1035	SZIMAI::IRGC 65743-1	7.711	2.29867	3.36933	－	China
1047	TSON HSU DAU::IRGC 4711-1	8.63333	2.96034	2.91667	－	China
1048	TUO TUO HUANG::IRGC 72851-1	8.16667	2.89984	2.81667	－	China
1075	ZHEN JIANG 2::IRGC 53439-1	7.68333	3.11583	2.46667	－	China
1096	NGAJA::IRGC 64917-1	8.11667	3.68939	2.2	－	Bhutan
1111	IR 5::IRGC 10321-1	8.36667	3.02469	2.76667	－	Philippines
1113	AGRIC 1::IRGC 67544-1	8.45	2.56094	3.3	－	Ghana
1117	ARC 14500::IRGC 42957-1	8.18333	2.90681	2.81667	－	India
1119	BAT DO::IRGC 7014-1	8.36667	2.57497	3.25	－	Viet Nam
1128	CR 762022::IRGC 53378-1	8.48333	2.37906	3.56667	－	United States
1131	E KHA KEHA::IRGC 2764-1	7.31667	2.85154	2.56667	－	Taiwan,China
1135	IR 65192-4B-10-3::IRGC 117367-1	8.38333	2.85881	2.93333	－	Philippines
1137	IR 73678-20-1-B::IRGC 117292-1	9.25	2.41352	3.83333	－	Philippines
1141	JOALBHANGA 499::IRGC 6560-1	10.0167	2.46504	4.06667	－	Bangladesh
1143	KAPUTU HOTA::IRGC 66516-1	7.83333	3.11308	2.51667	－	Sri Lanka
1147	LUMBINI::IRGC 11947-1	7.86667	2.86177	2.75	－	Sri Lanka
1148	MRT 195::IRGC 79799-1	8.91667	3.22377	2.76667	－	Mauritania
1156	ROJOMENA::IRGC 69408-1	8.8	3.22046	2.73333	－	Madagascar
1158	RR 203-16::IRGC 117353-1	8.83333	3.17572	2.78333	－	India
1165	TARA::IRGC 59244-1	9.31667	2.60013	3.58333	－	Nepal
1170	WU BAI LI::IRGC 70404-1	8.88333	2.99483	2.96667	－	China
1203	SR 26 B::IRGC 10798-1	10.4667	2.57459	4.06667	－	Japan
1215	TD 2::IRGC 9148-1	8.25	3.53684	2.33333	－	Thailand
1225	APO::C1	8.76667	2.68403	3.26667	－	Philippines
1234	BELOHAKILA 119::GERVEX 8342-C1	8.66667	3.17152	2.73333	－	Madagascar
1245	CHERIVIRUPPU::IRGC 19928-C1	8.66667	3.25095	2.66667	－	India
1268	IR 2006-P12-12-2::IRGC 32675-C1	9.95	2.44714	4.06667	－	Philippines
1270	IR 50::C1	8.81667	2.17734	4.05	－	Philippines
1272	IR 55419-04::C1	8.76667	2.76915	3.16667	－	Philippines
1273	IR 60::IRGC 63493-C1	8.91667	2.31658	3.85	－	Philippines
1279	IR 71676-90-2-2::C1	9.05	2.39324	3.78333	－	Philippines
1280	IR 72::C1	8.86667	2.37541	3.73333	－	Philippines
1291	JAMAJIGI::C1	9.46667	2.97493	3.18333	－	Mali
1294	KALINGA III::C1	9.18333	2.20539	4.16667	－	India
1298	KITRANA 1890::GERVEX 5115-C1	8.03333	2.90432	2.76667	－	Madagascar
1305	LOHAMBITRO 224::GERVEX 5144-C1	6.46667	2.93939	2.2	－	Madagascar
1341	SUWEON 280::GERVEX 1306-C1	8.03333	2.73908	2.93333	－	Korea Rep
1342	TELIMANI::C1	8.84733	2.63	3.38667	－	Mali
1347	TSAKA::IRGC 64934-C1	7.88333	2.57097	3.06667	－	Bhutan
1349	TSIPALA FOTSY 1883::GERVEX 5387-C1	8.758	2.72333	3.22867	－	Madagascar
1350	UPL RI 5::IRTP 7034-C1	8.7	2.57175	3.38333	－	Philippines
1354	VARY VATO 154::GERVEX 5429-C1	7.13167	2.386	3.015	－	Madagascar
1361	WAS 169-B-B-4-2-1::C1	11.3833	2.08895	5.45	－	Senegal
1362	WAS 181-B-6-3::C1	8.95	2.24712	3.98333	－	Senegal
1364	WAS 183-B-6-2-3::C1	9.66667	2.26722	4.26667	－	Senegal
1365	WAS 194-B-3-2-5::C1	11.05	2.28675	4.83333	－	Senegal
1367	WAS 200-B-B-1-1-1::C1	9.65	2.50722	3.85	－	Senegal
1370	WAS 208-B-B-5-1-1-3::C1	8.88333	2.25887	3.93333	－	Senegal
1371	WAS 20-B-B-1-2-2::C1	9.1	2.33385	3.9	－	Senegal
1372	WAS 30-11-4-6-2-2-1::C1	9.5	2.29868	4.13333	－	Senegal
1373	WAS 62-B-B-17-1-1-3::C1	9.08333	2.2247	4.08333	－	Senegal
1380	CODE NO 31281::IRGC 46891-1	8.501	2.97567	2.869	－	India
1387	ARC 18262::IRGC 42363-1	8.68333	2.97759	2.91667	－	India
1394	IA CUBA 23::IRGC 116991-1	10.1843	2.70967	3.79433	－	Cuba
1395	IR 72132-AC 6-1::IRGC 117369-1	7.95	3.18	2.5	－	Philippines
1399	LUA NHE DEN::IRGC 16724-1	8.86667	2.46296	3.6	－	Viet Nam
1400	MAHUDU KIRIYAL::IRGC 40844-1	8.15	3.54348	2.3	－	Sri Lanka
1403	PANAMA 1537::IRGC 117019-1	10.0167	2.50437	4	－	Panama
1409	11-049::IRGC 36400-1	8.13333	2.32481	3.5	－	Sri Lanka
1416	BEKASAKA 158::IRGC 68361-1	8.65	2.9	2.98333	－	Madagascar
1431	JUMA 58::IRGC 117010-1	9.71667	2.40975	4.03333	－	Dominican Rp
1434	KHAU MUONG PIENG::IRGC 78333-1	8.77367	3.17533	2.77933	－	Viet Nam
1435	KUMBIPHOU::IRGC 51990-1	8.2	2.49779	3.28333	－	India
1436	KUMDIN::IRGC 74756-1	7.78333	3.01359	2.58333	－	India
1449	SPTLR 7201-PRE 26-2-GM-4::IRGC 117356-1	9.8	3.19624	3.06667	－	Thailand
SM1	Yuzhenxiang	11.76	2.14	5.53	4.71	Guangdong,China
SM2	Meixiangzhan	8.58	2.08	4.15	3.53	Guangdong,China
SM3	Lixiangzhan	10.1	2.04	5.02	4.66	Guangdong,China
SM4	Zengkexinxuan	9.41	1.92	4.98	4.76	Guangdong,China
SM5	Xiangxiuzhan	10.14	2.1	4.86	4.51	Guangdong,China
SM6	Yujingxiang1hao	9.67	2.1	4.65	4.46	Guangdong,China
SM7	Xiangxuesimiao	9.85	2.14	4.63	4.27	Guangdong,China
SM8	Xiangzhuxiangsimiao	10.14	1.92	5.34	4.64	Guangdong,China
SM9	Yinhuxiangzhan2hao	8.69	2	4.37	3.77	Guangdong,China
SM10	Taixiangdao	12.11	2.27	5.38	4.83	Guangdong,China
SM11	Juxiangsimiao	9.46	2.19	4.34	3.69	Guangdong,China
SM12	Taixiang812	10.17	2.03	5.05	4.54	Guangdong,China
SM13	Xiangyaxiangzhan	9.61	2.13	4.54	4.18	Guangdong,China
SM14	TaifengB	10.76	2.09	5.2	4.28	Guangdong,China
SM15	19Xiang	10.09	2	5.09	4.51	Guangdong,China
SM16	Changxianggu	7.85	1.86	4.27	3.9	Guangdong,China
SM17	Guiyu9hao	9.89	2.2	4.52	3.76	Guangdong,China
SM18	Huanglizhan	9.13	2.21	4.15	3.59	Guangdong,China
SM19	Xiangyaxiangzhen	9.96	2.16	4.64	4.17	Guangdong,China
SM20	Siyaxiangzhan	9.58	1.97	4.91	4.54	Guangdong,China
SM21	Nongxiang32	11.7	2.1	5.61	4.6	Guangdong,China
SM22	Guiyu9hao	9.96	2.2	4.56	3.8	Guangdong,China
SM23	Huixiangzhan2hao	10.19	2.04	5.01	4.48	Guangdong,China
SM24	Guiyu11hao	9.5	2.26	4.23	3.81	Guangdong,China
SM25	Zengchengsimiaoxuan	11.01	2.06	5.38	4.81	Guangdong,China
SM26	Yuehuangsimiao	10.32	2.13	4.91	4.37	Guangdong,China
SM27	Zao4091	10.51	1.96	5.4	4.73	Guangdong,China
SM28	Huaxinzhan	10.04	2.06	4.9	4.33	Guangdong,China
SM29	Guangjinsimiao	9.51	1.89	5.09	4.52	Guangdong,China
SM30	Guangmingsimiao	10.43	2.05	5.13	4.68	Guangdong,China
SM31	Guangdesimiao	9.52	1.93	4.98	4.28	Guangdong,China
SM32	Guiyu12	9.14	2.2	4.21	3.66	Guangdong,China
SM33	Xiangsi1hao	9.97	2.14	4.69	4.22	Guangdong,China
SM34	Xiangsimiao	10.48	2.09	5.05	4.59	Guangdong,China
SM35	Huayuesimiao	11.07	2.13	5.23	4.69	Guangdong,China
SM36	Fuxiangzhan	10.25	2.29	4.52	3.92	Guangdong,China
SM37	Honglisimiao	8.82	2.05	4.33	3.68	Guangdong,China
SM38	Guang8B	8.86	2.26	3.92	3.53	Guangdong,China
SM39	QingxiangB	9.71	2.16	4.52	3.87	Guangdong,China
SM40	R1128	9.37	2.23	4.23	3.51	Guangdong,China
SM41	R3301	11.16	2.61	4.3	3.7	Guangdong,China
SM42	WuxiangB	10.65	2.14	5.01	4.1	Guangdong,China
SM43	YexiangB	8.48	2.03	4.2	3.56	Guangdong,China
SM44	Wen201	10.77	2.28	4.81	4.12	Guangdong,China
SM45	45B	9.26	2.33	4.02	3.65	Guangdong,China
SM46	151B	10.44	2.09	5.03	4.38	Guangdong,China
SM47	Lisi	10.03	2.01	5.04	4.55	Guangdong,China
SM48	Dizhan	10.53	2.14	5	4.54	Guangdong,China
SM49	Ganxiangzhan1hao	10.74	2.54	4.37	3.9	Guangdong,China
SM50	Wanxiang	10.46	2.14	4.92	4.41	Guangdong,China
SM51	Guanghui792	9.24	2.2	4.22	3.61	Guangdong,China
SM52	Guanghui6200	10.41	2.05	5.18	4.85	Guangdong,China
－	Zengchengsimiao8	8.96	2.28	3.93	3.54	Guangdong,China
－	1325B	9.62	2.24	4.29	3.68	Guangdong,China
