# Supplementary material for: Artificially Selected Grain Shape Gene Combinations in Guangdong Simiao Varieties of Rice (Oryza sativa L.)
Source: Rice (N Y). 2023 Jan 17;16:3. doi: 10.1186/s12284-023-00620-9 (PMC9845460; doi:10.1186/s12284-023-00620-9)
Supplement: Supplementary file 2 — Additional file 2: Table S2. The fixation index of genomic regions harboring sixteen rice grain shape genes. [file 12284_2023_620_MOESM2_ESM.xlsx]

## Sheet: Sheet1
	Table S2 The fixation index of genomic regions harboring sixteen rice grain shape genes
	Target grain shape genes	Chromosomes	BIN_Start	BIN_End	Fst_International indica accessions vs Guangdong Simiao varieties
	GL1	1	37050001	37100000	0.0040877
	GW2	2	8075001	8125000	0.120643
	GS2	2	28825001	28875000	0.0244219
	LGY3	3	6025001	6075000	0.00890766
	q GL3	3	25025001	25075000	0.0971332
	TGW3	3	35350001	35400000	0.0261439
	GW5.1	5	14700001	14750000	0.11
	GS6	6	1425001	1475000	0.106157
	GW6	6	8800001	8850000	0.106004
	TGW6	6	25050001	25100000	0.0040877
	GW6a	6	26550001	26600000	0.0734903
	GLW7	7	19075001	19125000	0.133556
	GW8	8	26475001	26525000	0.0611355
	GS9/GL9	9	16725001	16775000	0.067855
	GW10	10	19850001	19900000	0.111051
	GL10	10	20825001	20875000	0.0109625
