# Supplementary material for: Artificially Selected Grain Shape Gene Combinations in Guangdong Simiao Varieties of Rice (Oryza sativa L.)
Source: Rice (N Y). 2023 Jan 17;16:3. doi: 10.1186/s12284-023-00620-9 (PMC9845460; doi:10.1186/s12284-023-00620-9)
Supplement: Supplementary file 3 — Additional file 3: Table S3. The allelic combinations of international indica accessions. [file 12284_2023_620_MOESM3_ESM.xlsx]

## Sheet: Sheet1
		Table S3 The allelic combination of international indica accesions
	Codes	Accessions	Allelic combinations	Grain shape genes
				GS3	GW5	GL7	GS5
	44	JC 91::IRGC 9177-1	1	Allele1	Allele1	Allele1	Allele1
	66	PACHEHAI PERUMAL::IRGC 8188-1	1	Allele1	Allele1	Allele1	Allele1
	76	PTB 25::IRGC 6386-1	1	Allele1	Allele1	Allele1	Allele1
	441	B 6144 F-MR-6::IRGC 117313-1	1	Allele1	Allele1	Allele1	Allele1
	470	CHINA 98-45-1::IRGC 1598-1	1	Allele1	Allele1	Allele1	Allele1
	493	E 5168::IRGC 68021-1	1	Allele1	Allele1	Allele1	Allele1
	517	HONG ZUI ER::IRGC 72706-1	1	Allele1	Allele1	Allele1	Allele1
	530	IR 74371-3-1-1::IRGC 117373-1	1	Allele1	Allele1	Allele1	Allele1
	565	KUAN CHIN::IRGC 5589-1	1	Allele1	Allele1	Allele1	Allele1
	599	NAN TE 113::IRGC 70345-1	1	Allele1	Allele1	Allele1	Allele1
	620	PICONEGRO::IRGC 117022-1	1	Allele1	Allele1	Allele1	Allele1
	632	RATHKANDIRAM::IRGC 36507-1	1	Allele1	Allele1	Allele1	Allele1
	634	RAY NABJA::IRGC 62184-1	1	Allele1	Allele1	Allele1	Allele1
	680	VELLAI SEENETTI::IRGC 15516-1	1	Allele1	Allele1	Allele1	Allele1
	684	XI NUO ZAO::IRGC 68279-1	1	Allele1	Allele1	Allele1	Allele1
	685	YAKADA::IRGC 51096-1	1	Allele1	Allele1	Allele1	Allele1
	690	ZI GAN NAN GU::IRGC 70468-1	1	Allele1	Allele1	Allele1	Allele1
	814	BR 11::IRGC 53458-1	1	Allele1	Allele1	Allele1	Allele1
	907	KHAU THEP::IRGC 78341-1	1	Allele1	Allele1	Allele1	Allele1
	942	MALACHAN::IRGC 54748-1	1	Allele1	Allele1	Allele1	Allele1
	949	MAWTAIK::IRGC 33359-1	1	Allele1	Allele1	Allele1	Allele1
	954	MIN CHE NIEN HSU THOU::IRGC 4471-1	1	Allele1	Allele1	Allele1	Allele1
	1001	RATHU HEENATI::IRGC 15609-1	1	Allele1	Allele1	Allele1	Allele1
	1047	TSON HSU DAU::IRGC 4711-1	1	Allele1	Allele1	Allele1	Allele1
	1048	TUO TUO HUANG::IRGC 72851-1	1	Allele1	Allele1	Allele1	Allele1
	1117	ARC 14500::IRGC 42957-1	1	Allele1	Allele1	Allele1	Allele1
	1131	E KHA KEHA::IRGC 2764-1	1	Allele1	Allele1	Allele1	Allele1
	1245	CHERIVIRUPPU::IRGC 19928-C1	1	Allele1	Allele1	Allele1	Allele1
	1380	CODE NO 31281::IRGC 46891-1	1	Allele1	Allele1	Allele1	Allele1
	1395	IR 72132-AC 6-1::IRGC 117369-1	1	Allele1	Allele1	Allele1	Allele1
	1400	MAHUDU KIRIYAL::IRGC 40844-1	1	Allele1	Allele1	Allele1	Allele1
	86	TD 25::IRGC 9146-1	2	Allele1	Allele1	Allele1	Allele2
	425	AGAMI M 1::IRGC 4158-1	2	Allele1	Allele1	Allele1	Allele2
	453	BG 301::IRGC 117315-1	2	Allele1	Allele1	Allele1	Allele2
	561	KINANDANG PUTI::IRGC 44513-1	2	Allele1	Allele1	Allele1	Allele2
	622	PINURSIGI::IRGC 26889-1	2	Allele1	Allele1	Allele1	Allele2
	838	CORLUON::IRGC 30676-1	2	Allele1	Allele1	Allele1	Allele2
	852	DUMSIKALAM::IRGC 58968-1	2	Allele1	Allele1	Allele1	Allele2
	1135	IR 65192-4B-10-3::IRGC 117367-1	2	Allele1	Allele1	Allele1	Allele2
	1215	TD 2::IRGC 9148-1	2	Allele1	Allele1	Allele1	Allele2
	1298	KITRANA 1890::GERVEX 5115-C1	2	Allele1	Allele1	Allele1	Allele2
	1156	ROJOMENA::IRGC 69408-1	3	Allele1	Allele1	Allele1	Allele4
	1158	RR 203-16::IRGC 117353-1	3	Allele1	Allele1	Allele1	Allele4
	1305	LOHAMBITRO 224::GERVEX 5144-C1	3	Allele1	Allele1	Allele1	Allele4
	14	CHITRAJ (DA 23)::IRGC 6208-1	4	Allele1	Allele2	Allele1	Allele1
	454	BG 34-11::IRGC 15782-1	4	Allele1	Allele2	Allele1	Allele1
	476	CR 5272::IRGC 116971-1	4	Allele1	Allele2	Allele1	Allele1
	480	DA NUO (ZHAN)::IRGC 72024-1	4	Allele1	Allele2	Allele1	Allele1
	495	ELWEE::IRGC 15565-1	4	Allele1	Allele2	Allele1	Allele1
	550	KARAYAL::IRGC 51001-1	4	Allele1	Allele2	Allele1	Allele1
	562	KIRIMURUNGA::IRGC 15585-1	4	Allele1	Allele2	Allele1	Allele1
	566	KUMBI::IRGC 752-1	4	Allele1	Allele2	Allele1	Allele1
	612	PANAKALI::IRGC 47399-1	4	Allele1	Allele2	Allele1	Allele1
	633	RAY JAZAYKAYZ::IRGC 62181-1	4	Allele1	Allele2	Allele1	Allele1
	681	WANNI DAHANALA::IRGC 15721-1	4	Allele1	Allele2	Allele1	Allele1
	687	ZALCHA::IRGC 62190-1	4	Allele1	Allele2	Allele1	Allele1
	689	ZAO SHOU 691-11::IRGC 70447-1	4	Allele1	Allele2	Allele1	Allele1
	912	KOMOL BHOG::IRGC 77266-1	4	Allele1	Allele2	Allele1	Allele1
	967	NAYIMA::IRGC 9503-1	4	Allele1	Allele2	Allele1	Allele1
	1347	TSAKA::IRGC 64934-C1	4	Allele1	Allele2	Allele1	Allele1
	1399	LUA NHE DEN::IRGC 16724-1	4	Allele1	Allele2	Allele1	Allele1
	1436	KUMDIN::IRGC 74756-1	4	Allele1	Allele2	Allele1	Allele1
	91	VANDANA::IRGC 117398-1	5	Allele1	Allele2	Allele1	Allele2
	462	BYAT KYAR::IRGC 33004-1	5	Allele1	Allele2	Allele1	Allele2
	505	GOPAL::IRGC 61953-1	5	Allele1	Allele2	Allele1	Allele2
	572	LALBAJAM::IRGC 49227-1	5	Allele1	Allele2	Allele1	Allele2
	635	RED PIE BOLD 17-214::IRGC 38207-1	5	Allele1	Allele2	Allele1	Allele2
	674	UBA MURALI::IRGC 25928-1	5	Allele1	Allele2	Allele1	Allele2
	1035	SZIMAI::IRGC 65743-1	5	Allele1	Allele2	Allele1	Allele2
	1387	ARC 18262::IRGC 42363-1	5	Allele1	Allele2	Allele1	Allele2
	1409	11-049::IRGC 36400-1	5	Allele1	Allele2	Allele1	Allele2
	585	MAKALIOKA::IRGC 77864-1	6	Allele1	Allele2	Allele1	Allele4
	653	SOKOU MALSIRA::IRGC 77301-1	6	Allele1	Allele2	Allele1	Allele4
	811	BOTOHAVANA::IRGC 79459-1	6	Allele1	Allele2	Allele1	Allele4
	1416	BEKASAKA 158::IRGC 68361-1	6	Allele1	Allele2	Allele1	Allele4
	56	MADAEL::IRGC 7722-1	7	Allele2	Allele1	Allele1	Allele1
	62	MTU 9::IRGC 7919-1	7	Allele2	Allele1	Allele1	Allele1
	427	AN QING ZAO::IRGC 72577-1	7	Allele2	Allele1	Allele1	Allele1
	471	CHORUA KARTIKSAIL::IRGC 77230-1	7	Allele2	Allele1	Allele1	Allele1
	472	CHUA DAU::IRGC 4785-1	7	Allele2	Allele1	Allele1	Allele1
	483	DENG DENG QI::IRGC 72671-1	7	Allele2	Allele1	Allele1	Allele1
	484	DEVAREDDIRI::IRGC 40788-1	7	Allele2	Allele1	Allele1	Allele1
	516	HONG MI DONG MAO ZHAN::IRGC 68078-1	7	Allele2	Allele1	Allele1	Allele1
	519	HUA KE ZAO::IRGC 76598-1	7	Allele2	Allele1	Allele1	Allele1
	520	HUO SHAO TZU WU CHAN::IRGC 65097-1	7	Allele2	Allele1	Allele1	Allele1
	541	JINLING 78-102::IRGC 88421-1	7	Allele2	Allele1	Allele1	Allele1
	549	KANNI MURUNGA::IRGC 15432-1	7	Allele2	Allele1	Allele1	Allele1
	576	LIEN CHAN SHA PU TSAN::IRGC 4541-1	7	Allele2	Allele1	Allele1	Allele1
	621	PIHATUWEE::IRGC 11744-1	7	Allele2	Allele1	Allele1	Allele1
	658	SUDUWEE::IRGC 8972-1	7	Allele2	Allele1	Allele1	Allele1
	683	XI GU HONG::IRGC 74226-1	7	Allele2	Allele1	Allele1	Allele1
	686	YE TI ZHAN::IRGC 68296-1	7	Allele2	Allele1	Allele1	Allele1
	688	ZAO SHAO ZHAN::IRGC 68318-1	7	Allele2	Allele1	Allele1	Allele1
	704	AI QING 99::IRGC 63544-1	7	Allele2	Allele1	Allele1	Allele1
	797	BALA (CR 42-38)::IRGC 12884-1	7	Allele2	Allele1	Allele1	Allele1
	931	LI CHUAN DA BAI GU::IRGC 70325-1	7	Allele2	Allele1	Allele1	Allele1
	933	LIU TOU TZE::IRGC 119-1	7	Allele2	Allele1	Allele1	Allele1
	941	MAI HSI TSAN::IRGC 51366-1	7	Allele2	Allele1	Allele1	Allele1
	1075	ZHEN JIANG 2::IRGC 53439-1	7	Allele2	Allele1	Allele1	Allele1
	1119	BAT DO::IRGC 7014-1	7	Allele2	Allele1	Allele1	Allele1
	1147	LUMBINI::IRGC 11947-1	7	Allele2	Allele1	Allele1	Allele1
	528	IR 59469-2B-3-2::IRGC 99703-1	8	Allele2	Allele1	Allele1	Allele2
	581	MA GU ZI HE::IRGC 68212-1	8	Allele2	Allele1	Allele1	Allele2
	608	NS (VRAC) 130::IRGC 68972-1	9	Allele2	Allele1	Allele1	Allele4
	679	VARY VATO MENAHODITRA::IRGC 69111-1	9	Allele2	Allele1	Allele1	Allele4
	1234	BELOHAKILA 119::GERVEX 8342-C1	9	Allele2	Allele1	Allele1	Allele4
	504	GODA HEENATI::IRGC 31393-1	10	Allele2	Allele2	Allele1	Allele1
	571	LAL BAGuangdongAR::IRGC 77272-1	10	Allele2	Allele2	Allele1	Allele1
	611	NSICRC 106::IRGC 117370-1	10	Allele2	Allele2	Allele1	Allele1
	692	AI JIAO XIAN::IRGC 72573-1	10	Allele2	Allele2	Allele1	Allele1
	694	KAUKYAGYI::IRGC 33208-1	10	Allele2	Allele2	Allele1	Allele1
	696	MAHADETHE::IRGC 74762-1	10	Allele2	Allele2	Allele1	Allele1
	1225	APO::C1	10	Allele2	Allele2	Allele1	Allele1
	1350	UPL RI 5::IRTP 7034-C1	10	Allele2	Allele2	Allele1	Allele1
	25	DA 9::IRGC 5854-1	11	Allele2	Allele2	Allele1	Allele2
	667	TI KU::IRGC 1224-1	11	Allele2	Allele2	Allele1	Allele2
	1272	IR 55419-04::C1	11	Allele2	Allele2	Allele1	Allele2
	1435	KUMBIPHOU::IRGC 51990-1	11	Allele2	Allele2	Allele1	Allele2
	60	MILYANG 23::IRGC 34393-1	12	Allele2	Allele2	Allele1	Allele3
	1026	SUDU HEENATI::IRGC 15675-1	12	Allele2	Allele2	Allele1	Allele3
	1096	NGAJA::IRGC 64917-1	12	Allele2	Allele2	Allele1	Allele3
	558	KHAO PON::IRGC 48114-1	13	Allele3	Allele1	Allele1	Allele1
	1031	SUWEON 251::IRGC 46964-1	13	Allele3	Allele1	Allele1	Allele1
	1291	JAMAJIGI::C1	13	Allele3	Allele1	Allele1	Allele1
	1342	TELIMANI::C1	13	Allele3	Allele1	Allele1	Allele1
	510	HAO HOM::IRGC 12931-1	14	Allele3	Allele1	Allele1	Allele2
	557	KHAO DAW TAI::IRGC 24108-1	14	Allele3	Allele1	Allele1	Allele2
	903	Khang khouay::IRGC 29973-1	14	Allele3	Allele1	Allele1	Allele2
	904	Khao ea ang::IRGC 29588-1	14	Allele3	Allele1	Allele1	Allele2
	908	Khie tom::IRGC 11887-1	14	Allele3	Allele1	Allele1	Allele2
	1111	IR 5::IRGC 10321-1	14	Allele3	Allele1	Allele1	Allele2
	1449	SPTLR 7201-PRE 26-2-GM-4::IRGC 117356-1	14	Allele3	Allele1	Allele1	Allele2
	477	CR 8334::IRGC 116972-1	15	Allele3	Allele2	Allele1	Allele3
	1403	PANAMA 1537::IRGC 117019-1	15	Allele3	Allele2	Allele1	Allele3
	11	CERE AIR::IRGC 43369-1	16	Allele3	Allele2	Allele1	Allele1
	20	DA 1::IRGC 45624-1	16	Allele3	Allele2	Allele1	Allele1
	27	DE ABRIL::IRGC 50463-1	16	Allele3	Allele2	Allele1	Allele1
	30	FANDRAPOTSY::IRGC 10984-1	16	Allele3	Allele2	Allele1	Allele1
	491	DJOGOLON DJOGOLON::IRGC 75577-1	16	Allele3	Allele2	Allele1	Allele1
	494	E ZI 124::IRGC 70215-1	16	Allele3	Allele2	Allele1	Allele1
	525	IR 31917-45-3-2::IRGC 78132-1	16	Allele3	Allele2	Allele1	Allele1
	527	IR 43::IRGC 117005-1	16	Allele3	Allele2	Allele1	Allele1
	542	JUMA 51::IRGC 117009-1	16	Allele3	Allele2	Allele1	Allele1
	587	MAURITIUS LOCAL::IRGC 5834-1	16	Allele3	Allele2	Allele1	Allele1
	588	MENAKELY::IRGC 69963-1	16	Allele3	Allele2	Allele1	Allele1
	589	MG 2::IRGC 79837-1	16	Allele3	Allele2	Allele1	Allele1
	616	PERLA::IRGC 117021-1	16	Allele3	Allele2	Allele1	Allele1
	650	SHONTH::IRGC 74717-1	16	Allele3	Allele2	Allele1	Allele1
	655	SOMIMADAMO::IRGC 69044-1	16	Allele3	Allele2	Allele1	Allele1
	721	GEETA::IRGC 74742-1	16	Allele3	Allele2	Allele1	Allele1
	910	KI 68::IRGC 34768-1	16	Allele3	Allele2	Allele1	Allele1
	1137	IR 73678-20-1-B::IRGC 117292-1	16	Allele3	Allele2	Allele1	Allele1
	1141	JOALBHANGA 499::IRGC 6560-1	16	Allele3	Allele2	Allele1	Allele1
	1165	TARA::IRGC 59244-1	16	Allele3	Allele2	Allele1	Allele1
	1203	SR 26 B::IRGC 10798-1	16	Allele3	Allele2	Allele1	Allele1
	1279	IR 71676-90-2-2::C1	16	Allele3	Allele2	Allele1	Allele1
	1364	WAS 183-B-6-2-3::C1	16	Allele3	Allele2	Allele1	Allele1
	1367	WAS 200-B-B-1-1-1::C1	16	Allele3	Allele2	Allele1	Allele1
	446	BANDIOUROU::IRGC 15980-1	17	Allele3	Allele2	Allele1	Allele2
	456	BIRAIN 360::IRGC 6550-1	17	Allele3	Allele2	Allele1	Allele2
	532	IR 77384-12-35-3-12-1-B::IRGC 117299-1	17	Allele3	Allele2	Allele1	Allele2
	656	SPR 87032-2-1-1-4::IRGC 117355-1	17	Allele3	Allele2	Allele1	Allele2
	1268	IR 2006-P12-12-2::IRGC 32675-C1	17	Allele3	Allele2	Allele1	Allele2
	1270	IR 50::C1	17	Allele3	Allele2	Allele1	Allele2
	1273	IR 60::IRGC 63493-C1	17	Allele3	Allele2	Allele1	Allele2
	1280	IR 72::C1	17	Allele3	Allele2	Allele1	Allele2
	1362	WAS 181-B-6-3::C1	17	Allele3	Allele2	Allele1	Allele2
	1370	WAS 208-B-B-5-1-1-3::C1	17	Allele3	Allele2	Allele1	Allele2
	1371	WAS 20-B-B-1-2-2::C1	17	Allele3	Allele2	Allele1	Allele2
	1372	WAS 30-11-4-6-2-2-1::C1	17	Allele3	Allele2	Allele1	Allele2
	1373	WAS 62-B-B-17-1-1-3::C1	17	Allele3	Allele2	Allele1	Allele2
	1394	IA CUBA 23::IRGC 116991-1	17	Allele3	Allele2	Allele1	Allele2
	1431	JUMA 58::IRGC 117010-1	17	Allele3	Allele2	Allele1	Allele2
	463	CAMPONI SML::IRGC 50640-1	18	Allele3	Allele2	Allele2	Allele1
	1365	WAS 194-B-3-2-5::C1	18	Allele3	Allele2	Allele2	Allele1
	521	ICTA PAZOS::IRGC 116996-1	19	Allele3	Allele2	Allele2	Allele2
	1361	WAS 169-B-B-4-2-1::C1	19	Allele3	Allele2	Allele2	Allele2
	831	CHINAN 2::IRGC 54656-1	20	Allele1	Allele2	Allele1	Allele3
	442	BADA DHAN::IRGC 26540-1	21	Allele1	Allele2	Allele1	Allele5
	553	KATI::IRGC 67838-1	22	Allele1	Allele3	Allele1	Allele1
	1148	MRT 195::IRGC 79799-1	23	Allele2	Allele1	Allele1	Allele5
	1349	TSIPALA FOTSY 1883::GERVEX 5387-C1	24	Allele2	Allele2	Allele1	Allele4
	461	BR IRGA 409::IRGC 116960-1	25	Allele3	Allele1	Allele2	Allele1
	522	ICTA POLOCHIC::IRGC 116997-1	26	Allele3	Allele2	Allele2	Allele3
	671	TSIPALA MENA::IRGC 69977-1	27	Allele3	Allele2	Allele1	Allele4
	598	NAKABAWA::IRGC 70676-1	28	Allele3	Allele3	Allele1	Allele2
