# Supplementary material for: Artificially Selected Grain Shape Gene Combinations in Guangdong Simiao Varieties of Rice (Oryza sativa L.)
Source: Rice (N Y). 2023 Jan 17;16:3. doi: 10.1186/s12284-023-00620-9 (PMC9845460; doi:10.1186/s12284-023-00620-9)
Supplement: Supplementary file 4 — Additional file 4: Table S4. The allelic combinations of Guangdong Simiao varieties. [file 12284_2023_620_MOESM4_ESM.xlsx]

## Sheet: S4
	Table S4 The allelic combinations of Guangdong Simiao varieties
	Codes	Accessions	Allelic combinations	Grain shape genes
				GS3	GW5	GL7	GS5
	SM2	Meixiangzhan	17	Allele3	Allele2	Allele1	Allele2
	SM9	Yinhuxiangzhan2hao	17	Allele3	Allele2	Allele1	Allele2
	SM11	Juxiangsimiao	17	Allele3	Allele2	Allele1	Allele2
	SM17	Guiyu9hao	17	Allele3	Allele2	Allele1	Allele2
	SM18	Huanglizhan	17	Allele3	Allele2	Allele1	Allele2
	SM32	Guiyu12	17	Allele3	Allele2	Allele1	Allele2
	SM37	Honglisimiao	17	Allele3	Allele2	Allele1	Allele2
	SM38	Guang8B	17	Allele3	Allele2	Allele1	Allele2
	SM41	R3301	17	Allele3	Allele2	Allele1	Allele2
	SM51	Guanghui792	17	Allele3	Allele2	Allele1	Allele2
	SM6	Yujingxiang1hao	18	Allele3	Allele2	Allele2	Allele1
	SM10	Taixiangdao	18	Allele3	Allele2	Allele2	Allele1
	SM14	TaifengB	18	Allele3	Allele2	Allele2	Allele1
	SM28	Huaxinzhan	18	Allele3	Allele2	Allele2	Allele1
	SM29	Guangjinsimiao	18	Allele3	Allele2	Allele2	Allele1
	SM31	Guangdesimiao	18	Allele3	Allele2	Allele2	Allele1
	SM35	Huayuesimiao	18	Allele3	Allele2	Allele2	Allele1
	SM36	Fuxiangzhan	18	Allele3	Allele2	Allele2	Allele1
	SM42	WuxiangB	18	Allele3	Allele2	Allele2	Allele1
	SM44	Wen201	18	Allele3	Allele2	Allele2	Allele1
	SM45	45B	18	Allele3	Allele2	Allele2	Allele1
	SM46	151B	18	Allele3	Allele2	Allele2	Allele1
	SM1	Yuzhenxiang	19	Allele3	Allele2	Allele2	Allele2
	SM3	Lixiangzhan	19	Allele3	Allele2	Allele2	Allele2
	SM4	Zengkexinxuan	19	Allele3	Allele2	Allele2	Allele2
	SM5	Xiangxiuzhan	19	Allele3	Allele2	Allele2	Allele2
	SM7	Xiangxuesimiao	19	Allele3	Allele2	Allele2	Allele2
	SM8	Xiangzhuxiangsimiao	19	Allele3	Allele2	Allele2	Allele2
	SM12	Taixiang812	19	Allele3	Allele2	Allele2	Allele2
	SM13	Xiangyaxiangzhan	19	Allele3	Allele2	Allele2	Allele2
	SM15	19Xiang	19	Allele3	Allele2	Allele2	Allele2
	SM19	Xiangyaxiangzhen	19	Allele3	Allele2	Allele2	Allele2
	SM20	Siyaxiangzhan	19	Allele3	Allele2	Allele2	Allele2
	SM21	Nongxiang32	19	Allele3	Allele2	Allele2	Allele2
	SM22	Guiyu9hao	19	Allele3	Allele2	Allele2	Allele2
	SM23	Huixiangzhan2hao	19	Allele3	Allele2	Allele2	Allele2
	SM24	Guiyu11hao	19	Allele3	Allele2	Allele2	Allele2
	SM25	Zengchengsimiaoxuan	19	Allele3	Allele2	Allele2	Allele2
	SM26	Yuehuangsimiao	19	Allele3	Allele2	Allele2	Allele2
	SM27	Zao4091	19	Allele3	Allele2	Allele2	Allele2
	SM30	Guangmingsimiao	19	Allele3	Allele2	Allele2	Allele2
	SM33	Xiangsi1hao	19	Allele3	Allele2	Allele2	Allele2
	SM34	Xiangsimiao	19	Allele3	Allele2	Allele2	Allele2
	SM39	QingxiangB	19	Allele3	Allele2	Allele2	Allele2
	SM47	Lisi	19	Allele3	Allele2	Allele2	Allele2
	SM48	Dizhan	19	Allele3	Allele2	Allele2	Allele2
	SM49	Ganxiangzhan1hao	19	Allele3	Allele2	Allele2	Allele2
	SM50	Wanxiang	19	Allele3	Allele2	Allele2	Allele2
	SM52	Guanghui6200	19	Allele3	Allele2	Allele2	Allele2
	SM43	YexiangB	28	Allele3	Allele3	Allele1	Allele2
	SM40	R1128	29	Allele2	Allele2	Allele2	Allele2
	SM16	Changxianggu	30	Allele2	Allele3	Allele1	Allele5
